# Supplementary material for: A functional approach to the body condition assessment of lactating donkeys as a tool for welfare evaluation
Source: PeerJ. 2017 Mar 28;5:e3001. doi: 10.7717/peerj.3001 (PMC5372837; doi:10.7717/peerj.3001)
Supplement: Data S1 [file peerj-05-3001-s001.xlsx]

## Sheet: Foglio1
		Nome	Razza	Età	Month of lactation	shoulder point to that of the hip	shoulder point to that of the pin bone	Circoferenza toracica (cm)	heart girth	BCS mean reas	Bcs farmer	Lunghezza collo (cm)	neck circumference, at 0.25	neck circumference, at 0.50	neck circumference, at 0.75	thickness neck 0,50	height neck 0,50	FNS	mounth score
Piemontesina	1	Giusy	Incrocio	10	3	111	155	150	189	2.5	3	77	63	81	87	17	9.5	2	1
Piemontesina	2	Nina	Incrocio		5	106	146	142	173	1	2	66	64	75	85	18	10	1	2
Piemontesina	3	Giovanna	Incrocio		7	90	123	114	151	3	2.5	59	53	56	69	17	12	2.5	0
Piemontesina	4	Alina	Incrocio		1.5	85	116	11	146	3.5	3	55	54	61	72	21	12	3	0
Piemontesina	5	Rondinella	Incrocio		1.5	86	112	112	156	3	3	52	53	56	67	15	12	2.5	0.5
Piemontesina	6	Brighitta	Incrocio	9	1	80	108	103	140	1.5	2	43	54	54.5	62	0	0	0	0
GroAzou	7	Tiziana	Martinafranca	10	4	110	146	146	195	3	3.5	70	71	81	91	20	12	2.5	0
GroAzou	8	Alma	Martinafranca	6	6	108	146	156	194	3.5	3.5	71	78	92	100	31	12	3	0
GroAzou	9	Viola	Martinafranca	8	3	103	143	156	203	2	3	66	79	82	91	17	10	1.5	1
GroAzou	10	Gilda	Romagnolo	16	10	105	146	146	186	3	3	73	72	76	100	20	11	3	0
GroAzou	11	Gianna	Romagnolo	7	10	95	135	153	195	3.5	3.5	63	75	91	90	25	13	4	1
GroAzou	12	Rosa	Incrocio	4	6	100	142	140	181	3	4	64	76	83	88	24	12	3.5	1
GroAzou	13	Olivia	Martinafranca	15	7	118	146	170	212	2	4	66	76	90	95	20	12	2	2
GroAzou	14	Yuma	Incrocio	13	5	110	140	144	183	1.5	2	65	68	79	86	15	8	1	2
GroAzou	15	Oria	Martinafranca	15	4	120	163	150	200	2	4.5	67	72	88	96	20	10	2	1
GroAzou	16	Caporossa	Martinafranca	4	6	108	147	160	196	2.5	3	68	78	95	99	17	10	2	1
GroAzou	17	Mora	Incrocio	6	9	110	150	163	220	4	4	64	92	98	100	29	16	4	0
GroAzou	18	Valentina	Martinafranca	8	11	104	155	160	200	3	3.5	64	88	96	93	22	11	3	2
Pavaglione	19	Stisa	Incrocio	10	7.5	98	127	132	172	1.5	2	62	65	70	73	17	8	1	0
Pavaglione	20	Rutilia	Incrocio	15	9.5	90	122	131	160	2	3	67	31	38	74	17	10	1	1
Pavaglione	21	Giulia	Incrocio	12	2	98	134	153	188	3	3	70	70	81	90	20	11	3	1
Pavaglione	22	Sveva	Incrocio	5	2.5	103	138	149	186	2	3	72	70	76	84	20	10	2	1
Pavaglione	23	Federica	Incrocio	8	1.5	108	142	154	192	2.5	3	80	71	76	90	21	12	2.5	1
Pavaglione	24	Margherita	Incrocio	13	8.5	91	124	138	165	2	3	65	63	74	81	20	10	1	2
Pavaglione	25	Porquette	Incrocio	8	0.5	115	152	165	192	2	2	72	81	80	93	15	8	1	2
Pavaglione	26	Linda	Incrocio	12	3.5	100	138	146	189	3	3	68	71	81	91	22	11	3	1
Pavaglione	27	Claudia	Incrocio	10	4	93	131	143	177	2	3	74	67	77	84	22	12	1.5	1
Mana	28	Rosella	Incrocio	8	4	106	143	147	195	3.5	4	73	82	89	99	27	13	3	1
Mana	29	Bimba	Incrocio	11	2.5	105	140	151	189	3.5	3.5	73	78	80	73	17	10	2	1
Mana	30	Martina	Incrocio	16	3	92	130	144	175	3	3	70	74	79	90	20	11	2	1
Mana	31	Gina	Incrocio	26	5.5	95	133	137	173	2.5	2	68	63	82	84	22	10	2	1
Mana	32	Pasqualina	Incrocio	12	1	90	123	143	176	5	5	70	71	80	91	34	18	5	0
Mana	33	Romina	Incrocio	10	1.5	100	135	136	163	4	4	72	62	78	93	34	16	5	0
Garessio	34	Balilla	Ragusana	7	5	104	146	157	184	2	3.5	73	77	85	94	19	11	2	2
Garessio	35	Taormina	Ragusana	12	4	106	145	154	176	2	3	78	69	80	88	14	9	1.5	2
Garessio	36	Rosetta	Ragusana	20	6	105	145	143	183	1.5	2	71	69	78	89	15	8	0.5	2
Garessio	37	Carina	Ragusana	8	6	106	147	153	183	2	3.5	71	76	82	94	16	9	1	2
Garessio	38	Elsilvia	Ragusana	4	5	108	143	151	181	1.5	3	76	69	82	91	13	9	0.5	1
Garessio	39	Elisa	Ragusana	4	5	111	142	152	179	2.5	3	75	79	87	97	20	11	2	0
Garessio	40	Alina	Ragusana	8	6.5	100	133	140	170	2.5	2.5	68	66	80	87	21	12	2	0
Garessio	41	Celestina	Ragusana	13	7	95	127	137	166	1.5	2.5	67	64	72	80	15	10	0	1
Garessio	42	Delfina	Ragusana	5	4.5	108	143	146	176	1.5	2.5	73	72	82	90	17	10	1	2
Garessio	43	Uletta	Ragusana	11	11	112	152	155	198	3	3.5	75	73	94	96	23	13	3	1
Torre	44	Torpille	Franc. dei Pirenei	7	1	110	155	165	200	4	2	75	83	86	99	28	14	3.5	0
Torre	45	Rosalie	Gran noire du Berry	9	1	108	158	156	201	4	3	73	83	93	94	27	14	3.5	1
Torre	46	Rosa	Meticcio francese	6	4	100	138	137	172	3	2	67	73	83	88	25	14	3	0
Torre	47	Nina	Meticcia da pastore	14	1	115	132	146	182	3.5	4	67	79	84	89	19	10	3	0
Torre	48	Cita	Meticcio ValD'Aosta	6	5	98	135	139	180	3	3	68	63	76	85	22	11	2.5	0
Torre	49	Talia	Meticcia da pastore	5	2	104	147	147	188	3	3	67	73	83	89	22	11	3	0
Torre	50	Perolina	Meticcia da pastore	7	1	107	180	139	174	2.5	2	72	70	79	87	19	11	2.5	0
Torre	51	Margherita	Meticcia da pastore	14	1.5	115	150	145	194	2.5	3	72	71	79	88	18	11	2.5	1
Torre	52	Gea	Meticcia da pastore	5	1	100	135	139	172	3	2	61	70	77	85	21	12	3	0
Torre	53	Nula	Franc. dei Pirenei	11	1	115	150	158	193	4.5	4	76	77	89	96	30	14	4.5	0
